# Supplementary material for: The Role of Phenolic Profile of Salt-Stressed Duckweed (Lemna minor) in Synthesis and Biological Activity of Green ZnO Nanoparticles
Source: Molecules. 2026 Jul 2;31(13):2326. doi: 10.3390/molecules31132326 (PMC13362555; doi:10.3390/molecules31132326)
Supplement: Supplementary file 1 [file molecules-31-02326-s001.zip]

Archive with 1 entries (1 files):
- molecules-4089079-supplementary.pdf
